# Supplementary material for: ATRX guards against aberrant differentiation in mesenchymal progenitor cells
Source: Nucleic Acids Res. 2024 Mar 13;52(9):4950–68. doi: 10.1093/nar/gkae160 (PMC11109985; doi:10.1093/nar/gkae160)
Supplement: gkae160_Supplemental_Files [file gkae160_supplemental_files.zip]

Archive with 3 entries (3 files):
- Fang_Supplementary Figure-with legends_NAR-02835-X-2023.pdf
- Fan_et_al_R1_sup_tables.zip
- Supplementary Table legends.docx
